# Supplementary material for: A Claudin-Based Molecular Signature Identifies High-Risk, Chemoresistant Colorectal Cancer Patients
Source: Cells. 2021 Aug 26;10(9):2211. doi: 10.3390/cells10092211 (PMC8466455; doi:10.3390/cells10092211)
Supplement: Supplementary file 1 [file cells-10-02211-s001.zip]

Archive with 1 entries (1 files):
- cells-1332738-supplementary.pdf
